# Supplementary material for: Novel findings on the impact of chytridiomycosis on the cardiac function of anurans: sensitive vs. tolerant species
Source: PeerJ. 2018 Nov 7;6:e5891. doi: 10.7717/peerj.5891 (PMC6228586; doi:10.7717/peerj.5891)
Supplement: Supplemental Information 1 — The tabs contain the raw data from the in vitro and in situ experiments of Physalaemus albonotatus. [file peerj-06-5891-s001.xls]

## Sheet: Control group
		In vitro analisys
	Species
	Physalaemus sp.	Control group																					Cardiac Pumping Capacity			Stimulation frequencies							Time to Peak Tension										Time to half relaxation
					Stimulation frequencies																		Control	0.2	0.4	0.6	0.8	1	1.2	1.4			Control	0.2	0.4	0.6	0.8	1	1.2	1.4			Control	0.2	0.4	0.6	0.8	1	1.2
				control group	0.2		0.4		0.6		0.8		1		1.2		1.4		1.6
	Cardiac trip/acquisition channel	cardiac strip weight (mg)	cardiac strip lenght (mm)	Contraction Force	g	mN/mm2	g	mN/mm2	g	mN/mm2	g	mN/mm2	g	mN/mm2	g	mN/mm2	g	mN/mm2	g	mN/mm2
	1	1.1	1.3		0.320667	3.93939	0.328667	4.03767	0.361333	4.43898	0.365	4.48402	0.325	3.99262	0.337667	4.14823	0.394	4.84029	0.391333	4.80753		1		0.787878	1.61507	2.66339	3.58722	3.99262	4.97788	6.7764		1		184.5	173.167	172.667	177.667	170	182.5	163.833		1		121.25	118.833	117.5	117.167	95.1667	95.5833
	#1	1.1	1.3		0.327667	4.02538	0.285	3.50122	0.299	3.67321	0.404333	4.96723	0.388667	4.77477	0.407667	5.00818	0.483333	5.93775	0.382	4.69287		#1		0.805077	1.40049	2.20393	3.97379	4.77477	6.00982	8.31285		#1		156.833	171.833	143	148.333	159.5	113.667	126		#1		103.5	109	108.25	114.5	117.167	116.667
	2	1.2	1		0.487667	4.22441	0.325333	2.8182	0.383667	3.32351	0.364	3.15315	0.325333	2.8182	0.386333	3.34661	0.363333	3.14737	0.333	2.88461		2		0.844882	1.12728	1.99411	2.52252	2.8182	4.01593	4.40632		2		100	108.667	101.667	144	109.667	142.667	183		2		113	108.917	101	112.5	124.25	121.333
	#2	1.2	1		0.386333	3.34661	0.391	3.38704	0.447	3.87214	0.422333	3.65846	0.378	3.27442	0.364333	3.15604	0.363667	3.15026	0.305333	2.64495		#2		0.669322	1.35481	2.32328	2.92677	3.27442	3.78724	4.41037		#2		138.5	129.417	140.833	182.25	150.167	187	140.583		#2		119.167	124.833	120.917	120.583	114.583	120.333
	3	1.1	1		0.342	3.2319	0.356333	3.36735	0.345	3.26025	0.349333	3.3012	0.332	3.1374	0.336667	3.1815	0.327333	3.0933	0.322667	3.0492		3		0.64638	1.34694	1.95615	2.64096	3.1374	3.8178	4.33062		3		100	108.667	101.667	144	109.667	142.667	183		3		117.667	119.667	122.333	104.333	124	99.3333
	#3	2	1.2		0.353333	2.20374	0.3413	2.12869	0.316867	1.9763	0.355333	2.21621	0.362333	2.25987	0.375	2.33887	0.352667	2.19958	0.362	2.25779		#3		0.440748	0.851475	1.18578	1.77297	2.25987	2.80665	3.07941		#3		167.833	159.833	166	171	170	172.5	153.833		#3		121.25	118.833	117.5	127.167	98.1667	96.5833
	4	1.3	1.3		0.331667	3.44767	0.335667	3.48925	0.361333	3.75606	0.376	3.90852	0.336	3.49272	0.348667	3.62439	0.398	4.13721	0.392333	4.0783		4		0.689535	1.3957	2.25364	3.12681	3.49272	4.34927	5.79209		4		151.5	153.167	152.667	167.667	123	174.5	195.833		4		113.5	119	118.25	114.5	117.167	116.667
	#4	1.3	1.3		0.338667	3.52044	0.298	3.09771	0.299	3.1081	0.414333	4.30699	0.395667	4.11295	0.412667	4.28967	0.494333	5.13859	0.481	4.99999		#4		0.704088	1.23908	1.86486	3.44559	4.11295	5.1476	7.19403		#4		142.833	152.833	144	158.333	137.5	126.667	136		#4		113	106.917	103	111.5	114.25	111.333
	#5	1.2	1.5		0.436667	5.67394	0.342333	4.44819	0.383667	4.98527	0.385	5.00259	0.304333	3.95443	0.373333	4.851	0.341333	4.4352	0.362	4.70374		#5		1.13479	1.77928	2.99116	4.00207	3.95443	5.8212	6.20928		#5		103	109.167	102.467	134	103.667	195.667	173		#5		119.167	114.833	120.917	110.583	114.583	118.333
	#6	1.2	1.5		0.362333	4.70807	0.389	5.05457	0.447	5.8082	0.431333	5.60464	0.389	5.05457	0.379333	4.92896	0.372667	4.84234	0.307333	3.99341		#6		0.941613	2.02183	3.48492	4.48371	5.05457	5.91475	6.77927		#6		215.5	134.417	131.833	165.25	132.167	149	138.583		#6		107.667	119.667	120.333	114.333	114	97.3333
	Average	1.27	1.24		Average	3.83215		3.53299		3.8202		4.0603		3.6872		3.88735		4.09219		3.81124			Average	0.766431	1.4132	2.29212	3.24824	3.6872	4.66481	5.72906			Average	146.05	140.117	135.68	159.25	136.533	158.683	159.367			Average	114.917	116.05	115	114.717	113.333	109.35
	Standard Error	0.0843933	0.06		Standard Error	0.295426		0.261015		0.336455		0.321803		0.272873		0.284647		0.366708		0.3214			average standard error	0.0590851	0.104406	0.201873	0.257442	0.272873	0.341576	0.513392			Average Standard Error	12.0573	8.09808	8.27107	5.09442	7.94451	8.71544	7.54794			Average Standard Error	1.87429	1.86485	2.49636	1.93167	3.03096	3.42082
[truncated: 1 more columns]

## Sheet:  Bd group
		In vitro analisys
		Physalaemus sp.																			Bd infected Group										Time to Peak Tension									Time to Half relaxation
		Bd- infected group			Stimulation frequencies																Physalaemus sp.	0.2	0.4	0.6	0.8	1	1.2	1.4			Bd infected Group									Bd infected group
				FC	0.2		0.4		0.6		0.8		1		1.2		1.4				Cardiac Pumping Capacity										0.2	0.4	0.6	0.8	1	1.2	1.4			0.2	0.4	0.6	0.8	1	1.2	1.4
	Cardiac trip/acquisition channel	Strip weight (mg)	strip lenght (mm)		g	mN/mm2	g	mN/mm2	g	mN/mm2	g	mN/mm2	g	mN/mm2	g	mN/mm2	g	mN/mm2
	1	0.9	1.3	1	0.028	0.42042	0.02	0.3003	0.024	0.36036	0.037	0.555555	0.038	0.57057	0.024	0.36036	0.0526667	0.79079		1		0.084084	0.12012	0.216216	0.444444	0.57057	0.432432	1.10711		1	282.417	263.333	299.5	299	250.583	230.333	220.917		1	154.833	150.667	155.167	157.5	159.333	157.667	155.167
	2	0.9	1.3	2	0.0553333	0.83083	0.0366667	0.55055	0.0563333	0.845845	0.0343333	0.515515	0.0533333	0.8008	0.0346667	0.52052	0.0333333	0.5005		2		0.166166	0.22022	0.507507	0.412412	0.8008	0.624624	0.7007		2	376.25	366	390.583	358.5	341.083	367.833	288.583		2	196.833	179	163.333	199.167	199.5	181.333	185.667
	#2	1.4	1	#2	0.002	0.01485	0.00933333	0.0693	0.015	0.111375	0.0193333	0.14355	0.012	0.0891	0.00666667	0.0495	0.0273333	0.20295		#2		0.00297	0.02772	0.066825	0.11484	0.0891	0.0594	0.28413		#2	354.333	302.167	365.833	363	326.583	251.333	259.167		#2	187.667	179.667	182.333	204.333	174	199.333	180.667
	3	1.4	1	3	0.011	0.081675	0.00966667	0.071775	0.0173333	0.1287	0.0150333	0.111622	0.0106667	0.0792	0.0276667	0.205425	0.0466667	0.3465		3		0.016335	0.02871	0.07722	0.089298	0.0792	0.24651	0.4851		3	324.333	336.667	304	365	310.583	285.917	278.917		3	224	164.75	154.083	157.167	156.5	195.667	162.5
	#3	1.9	1.2	#3	0.027	0.177262	0.0263333	0.172885	0.025	0.164132	0.0293333	0.192581	0.03	0.196958	0.0366667	0.240726	0.0273333	0.17945		#3		0.0354524	0.0691541	0.0984789	0.154065	0.196958	0.288871	0.251231		#3	300	308.667	301.667	344	209.667	242.667	183		#3	177.667	179.667	182.333	204.333	164	199.333	180.667
	4	1.2	2	4	0.024	0.4158	0.023	0.398475	0.024	0.4158	0.007	0.121275	0.008	0.1386	0.004	0.0693	0.0566667	0.98175		4		0.08316	0.15939	0.24948	0.09702	0.1386	0.08316	1.37445		4	347	340	317	358	376	328	301		4	184.833	170.667	182.167	183.5	178.333	159.667	175.167
	5	1.9	1.5	5	0.037	0.303643	0.039	0.320056	0.032	0.26261	0.077	0.631906	0.008	0.0656526	0.014	0.114892	0.0666667	0.547105		5		0.0607287	0.128023	0.157566	0.505525	0.0656526	0.13787	0.765947		5	398	391	341	321	393	385	374		5	193.833	159	173.333	194.167	197.5	182.333	184.667
	#5	1.9	1.5	#5	0.0253333	0.2079	0.0236667	0.194222	0.0263333	0.216106	0.0243333	0.199693	0.0233333	0.191487	0.0666667	0.547105	0.0433333	0.355618		#5		0.04158	0.0776889	0.129664	0.159755	0.191487	0.656526	0.497866		#5	318	303	394	303	318	388	376		#5	197.667	160.667	183.333	202.333	178	198.333	183.667
	#6	1.8	1	#6	0.0132	0.07623	0.0193333	0.11165	0.045	0.259875	0.0493333	0.2849	0.042	0.24255	0.0466667	0.2695	0.0353333	0.20405		#6		0.015246	0.04466	0.155925	0.22792	0.24255	0.3234	0.28567		#6	322	373	383	387	363	394	359		#6	204	184.75	154.083	158.167	166.5	195.667	152.8
	#7	1.8	1	#7	0.0714	0.412335	0.0666667	0.385	0.0863333	0.498575	0.0703333	0.406175	0.0646667	0.37345	0.0676667	0.390775	0.0526667	0.30415		#7		0.082467	0.154	0.299145	0.32494	0.37345	0.46893	0.42581		#7	332	333	325	376	303	377	347		#7	157.667	169.667	172.333	209.333	154	196.333	181.667
	Average	1.51	1.28			0.294094		0.257421		0.326338		0.316277		0.274837		0.27681		0.441286			Average	0.0588189	0.215058	0.341874	0.473643	0.5247	0.629714	0.626209		Average	335.433	331.683	342.158	347.45	319.15	325.008	298.758		Average	187.9	169.85	170.25	187	172.767	186.567	174.263
	Standard Error	0.128625	0.10198			0.076345		0.11		0.11		0.12		0.1		0.1		0.1			Standard Error	0.0642823	0.096845	0.127081	0.112488	0.105026	0.131776	0.132668		Standard Error	10.9327	12.1994	12.067	9.5436	17.6913	20.9689	20.8468		Standard Error	6.57812	3.48845	3.96808	6.78074	5.0549	5.08764	3.98337

## Sheet:  In loco experiments
		Physalaemus sp.
		Heart rate (bpm)
		CT	Bd+
		130.667	105.333
		125.333	118.667
		148	113.333
		138.667	118.667
		136	118.667
		140	116
			118.667
	average	136.444	115.619
	average standard error	2.96719	1.87919
		Relative Ventricular Mass
		CT	Bd+
		0.27846	0.1629
		0.272727	0.1997
		0.249071	0.1993
		0.265769	0.178707
		0.259848	0.196429
		0.254412	0.192593
			0.184615
	average	0.263381	0.187749
	average standard error	0.00453929	0.00508053

## Sheet: Phys vs. Xen
	Comparative Analisys of Bd infection effects on both species (at 0.2 Hz of stimulation):
	% of Control	Physalaemus sp	Xenopus sp		CT	---------	1
	Contraction Force	15	69.7		Bd	---------	X
	Cardiac Pumping Capacity	12.5	71.4									FC
	Time to Peak Tension	229.5	101.9			x = Bd x 100 / CT
	Time to Half Relaxation	163.5	104.2									xen		1
												phys		x
												x =	phys . 100 / xen
		Physalaemus albonotatus
		Xeopus laevis
												Fc	CPC	TPT	THR
											phys em % xen	21.5208	17.507	225.221	156.91
											diferença em %	78	82	125	57
