# Supplementary material for: Novel findings on the impact of chytridiomycosis on the cardiac function of anurans: sensitive vs. tolerant species
Source: PeerJ. 2018 Nov 7;6:e5891. doi: 10.7717/peerj.5891 (PMC6228586; doi:10.7717/peerj.5891)
Supplement: Supplemental Information 2 — The tabs contain the raw data from the in vitro and in situ experiments of Xenopus laevis. [file peerj-06-5891-s002.xls]

## Sheet: Controle
		In vitro experiments
	Xenopus sp.	Control group																					Xenopus sp.											Xenopus sp.											Xenopus
					Stimulation Frequencies																		Cardiac Pumping Capacity	0.2	0.4	0.6	0.8	1	1.2	1.4	1.6			Time to Peak Tension	0.2	0.4	0.6	0.8	1	1.2	1.4	1.6			Time to Half relaxation	0.2	0.4	0.6	0.8
				Control group	0.2		0.4		0.6		0.8		1		1.2		1.4		1.6				Control											Control group											control
	Cardiac trip/acquisition channel	cardiac strip weight (mg)	cardiac strip lenght (mm)	Contraction Force	g	mN/mm2	g	mN/mm2	g	mN/mm2	g	mN/mm2	g	mN/mm2	g	mN/mm2	g	mN/mm2	g	mN/mm2
	1	1.7	1.5	1	0.352667	3.23468	0.360333	3.305	0.357667	3.28054	0.372	3.412	0.345	3.16436	0.313667	2.87697	0.302333	2.77302	0.304333	2.79136		1		0.646936	1.322	1.96832	2.7296	3.16436	3.45236	3.88223	4.46618		1		326.667	499	448.25	382.167	363.5	299.833	253.583	207.417		1		204.583	272.583	270.417	255.583
	2	1.5	1	2	0.559333	3.87618	0.659667	4.57149	0.681667	4.72395	0.704667	4.88334	0.576333	3.99399	0.504333	3.49503	0.483	3.34719	0.498333	3.45345		2		0.775236	1.8286	2.83437	3.90667	3.99399	4.19403	4.68606	5.52552		2		230.917	495.333	400	396.417	337	309.417	300.833	222.667		2		203.667	205.667	212.917	219.417
	3	1.5	1	3	0.349	2.41857	0.336333	2.33079	0.340333	2.35851	0.313	2.16909	0.340333	2.35851	0.378	2.61954	0.333667	2.31231	0.234	1.62162		3		0.483714	0.932316	1.41511	1.73527	2.35851	3.14345	3.23723	2.59459		3		369.333	490.167	429	392.583	356.083	249.417	212.25	210.25		3		216.167	242.25	272.917	279.083
				4
	4	2.3	1.5	5	0.508	2.64033	0.579333	3.01108	0.644	3.34719	0.536667	2.78932	0.520667	2.70616	0.49	2.54677	0.376	1.95426	0.336667	1.74982		4		0.528066	1.20443	2.00831	2.23146	2.70616	3.05613	2.73596	2.79972		4		389.917	385	448.5	406.5	392.5	303.083	265.833	200.25		4		218.583	239.667	301.5	227.25
	5	2	1	6	0.359667	1.96775	0.350111	1.91548	0.399	2.18295	0.398712	2.18137	0.393444	2.15255	0.304	1.6632	0.301	1.64679	0.372	2.03523		5		0.393551	0.766191	1.30977	1.7451	2.15255	1.99584	2.3055	3.25637		5		387	480	410	408	376	328	301	225		5		222	239	258	243
	6	1.9	1	7	0.571	3.12397	0.528	2.88871	0.594	3.2498	0.570554	3.12153	0.500006	2.73556	0.538916	2.94844	0.52024	2.84626	0.517958	2.83377		6		0.624794	1.15549	1.94988	2.49722	2.73556	3.53812	3.98477	4.53404		6		398	481	441	341	397	305	364	305		6		231	240	251	244
				8
	7	1.1	1	#8	0.401	5.95485	0.404	5.9994	0.41	6.0885	0.415	6.16275	0.401	5.95485	0.398	5.9103	0.392	5.8212	0.39	5.7915		7		1.19097	2.39976	3.6531	4.9302	5.95485	7.09236	8.14968	9.2664		7		403	472	280	478	402	308	279	372		7		208	248	287	237
	8	0.7	1	9	0.378822	2.79061	0.381343	2.80917	0.388	2.85821	0.398	2.93188	0.4	2.94661	0.400211	2.94817	0.393	2.89505	0.39	2.87295		8		0.558121	1.12367	1.71493	2.3455	2.94661	3.5378	4.05307	4.59672		8		489	481	304	491	306	302	309	201		8		205	301	302	275
	Average	1.5875	1.125		Average	3.25087		3.35389		3.51121		3.45641		3.25157		3.12605		2.94951		2.89371			Average	0.650173	1.34156	2.10672	2.76513	3.25157	3.75126	4.12931	4.62994			Average	374.229	472.938	395.094	411.958	366.26	300.594	285.687	242.948			Average	213.625	248.521	269.469	247.542
	Average Standard Error	0.18071	0.0818317		Average standard error	0.435943		0.467326		0.458666		0.490582		0.433603		0.438045		0.454013		0.470347			Average Standard Error	0.0871886	0.18693	0.2752	0.392465	0.433603	0.525654	0.635618	0.752555			Average Standard Error	59.4621	29.7207	8.43075	14.3592	16.1803	25.1915	25.6175	24.0051			Average standard error	3.13967	8.82431	9.31602	6.71945
[truncated: 4 more columns]

## Sheet: Bd
		In vitro experiments			Xenopus - Bd
		Xenopus sp.																																		Time to Peak Tension										Time to half relaxation
		Bd-infected Group			Bd+	Stimulation frequencies																				0.2	0.4	0.6	0.8	1	1.2	1.4	1.6			Bd+										Bd+
					Contraction Force	0.2		0.4		0.6		0.8		1		1.2		1.4		1.6		1.8			Cardiac Pumping Capacity											0.2	0.4	0.6	0.8	1	1.2	1.4	1.6			0.2	0.4	0.6	0.8
	Cardiac trip/acquisition channel	cardiac strip weight (mg)	cardiac strip lenght (mm)			g	mN/mm2	g	mN/mm2	g	mN/mm2	g	mN/mm2	g	mN/mm2	g	mN/mm2	g	mN/mm2	g	mN/mm2	g	mN/mm2		Bd+
	1	1.0002	1		1	0.246833	2.56532	0.231363	2.40454	0.226667	2.35573	0.234136	2.43336	0.21017	2.18428	0.253703	2.63672	0.2089	2.17108	0.246527	2.56213	0.230069	2.39108	1		0.513064	0.961816	1.41344	1.94669	2.18428	3.16406	3.03951	4.09941		1	406.667	380	413.333	383.333	376.667	350	300	156.667		1	206.583	232.583	250.417	255.583
	2	1.2002	1.3		2	0.248333	2.79608	0.213633	2.40538	0.266267	2.99799	0.241363	2.7176	0.241017	2.7137	0.24537	2.12517	0.24089	2.71227	0.234653	2.64204	0.266667	3.0025	2		0.559215	0.962151	1.7988	2.17408	2.7137	2.5502	3.79718	4.22727		2	386.667	390	413	126	240	399.667	370	293.333		2	206.583	232.583	250.417	255.583
	3	1.2	1		3	0.295	2.55544	0.258333	2.23781	0.293333	2.541	0.298491	2.40519	0.277655	2.40519	0.283333	2.45437	0.287333	2.48902	0.289667	2.50924	0.279	2.41684	3		0.511087	0.895125	1.5246	1.92415	2.40519	2.94525	3.48463	4.01478		3	327.75	395.833	411.333	428.167	377.667	212.333	321	296.667		3	204.667	404.833	288.833	360
	4	1.5	1.1		4	0.294667	2.24624	0.288515	2.19935	0.281002	2.14208	0.290833	2.21702	0.287125	2.18875	0.285609	2.1772	0.284285	2.1671	0.285628	2.17734	0.287576	2.19219	4		0.449249	0.879739	1.28525	1.77362	2.18875	2.61264	3.03395	3.48374		4	324.333	395.333	379	306.417	337	239.417	110.833	228.667		4	305.348	256.432	193.958	283.533
	5	1	1.5		5	0.173667	2.7079	0.203667	3.17567	0.172667	2.6923	0.157333	2.45322	0.194	3.02494	0.125333	1.95426	0.124	1.93347	0.252851	3.94257	0.245426	3.82681	5		0.541579	1.27027	1.61538	1.96258	3.02494	2.34511	2.70686	6.30812		5	390.833	488.667	599	391.083	165.333	239.917	122.083	197.25		5	159.083	163.083	168.833	161
	6	1.002	1		6	0.312	3.23677	0.398333	4.13241	0.367667	3.81426	0.654333	6.78822	0.555	5.75771	0.519333	5.38769	0.476	4.93814	0.426	4.41943	0.46302	4.80348	6		0.647353	1.65296	2.28856	5.43057	5.75771	6.46523	6.9134	7.07109		6	404.333	388.333	500.5	392	377.5	301.333	362.833	292.167		6	217.333	220.667	226.833	155.833
	7	1.20003	0.8		7	0.276333	1.91494	0.327	2.26605	0.36183	2.50742	0.361443	2.50474	0.274513	1.90233	0.260739	1.80688	0.260739	1.80688	0.251777	1.74477	0.243105	1.68467	7		0.382988	0.906421	1.50445	2.00379	1.90233	2.16825	2.52963	2.79164		7	407.917	390	413.5	406.5	398.5	309.083	365.833	299.25		7	247.25	238	303.667	234.167
	8	1.6	1		8	0.153333	0.996187	0.194333	1.26256	0.168667	1.09581	0.155333	1.00918	0.162333	1.05466	0.175	1.13695	0.167333	1.08714	0.162	1.05249	0.164	1.06549	8		0.199237	0.505024	0.657483	0.807345	1.05466	1.36434	1.522	1.68399		8	346.333	484.667	344	389.083	437.833	319.25	338.667	346.5		8	228.726	212.895	265.413	449.124
	9	1.4	1		9	0.26516	1.96881	0.2539	1.88521	0.244133	1.81269	0.261673	1.94292	0.281027	2.08662	0.265767	1.97332	0.246167	1.82779	0.29505	2.19074	0.292448	2.17142	9		0.393762	0.754083	1.08761	1.55434	2.08662	2.36798	2.5589	3.50519		9	433.333	476.667	386.667	413.333	149	288.667	153.333	233.333		9	233.652	236.937	274.999	252.514
	Average	1.2336	1.07778				2.33196		2.441		2.43992		2.71905		2.59091		2.40584		2.3481		2.58231		2.61717	Average		0.466393	0.976399	1.46395	2.17524	2.59091	2.88701	3.28734	4.13169		Average	380.907	421.056	428.926	359.546	317.722	295.519	271.62	260.426		Average	223.247	244.224	247.041	267.482
	Average Standard Error	0.0558291	0.0512009				0.216578		0.269545		0.252064		0.53532		0.435924		0.398574		0.358439		0.345482		0.375268	Average Standard Error		0.0433155	0.107818	0.151238	0.428256	0.435924	0.478289	0.501815	0.552771		Average Standard Error	46	37	20	25	28	22	31	15		Average Standard Error	13.1801	21.8669	14.6428	30.5577
[truncated: 4 more columns]

## Sheet: In loco
		Xenopus sp.
		Heart rate (bpm)
		CT	Bd
		58.6667	84
		68	48
		80	84
		93.3333	104
		104	88
		104	72
		77.3333	80
			92
			104
	average	83.619	84
	standard error	5.84414	5.696
		RVM
		CT	Bd
		0.0502	0.221865
		0.1334	0.111345
		0.1068	0.208068
		0.0915332	0.182232
		0.0818859	0.205882
		0.107872	0.209647
		0.1103
		0.100977
	average	0.097871	0.18984
	standard error	0.00863382	0.01656
